# Supplementary material for: The multifaceted role of EXOC6A in ciliogenesis
Source: eLife. 2026 May 20;14:RP108271. doi: 10.7554/eLife.108271 (PMC13189621; doi:10.7554/eLife.108271)
Supplement: Figure 4—source data 2. [file elife-108271-fig4-data2.zip]

Archive with 10 entries (10 files):
- Figure 4-source data 2-4E-IBVa.tif
- Figure 4-source data 2-4A-IBhsp90.tif
- Figure 4-source data 2-4A-IBMyoVa.tif
- Figure 4-source data 2-4B-IBatub.tif
- Figure 4-source data 2-4B-IBEXOC6A.tif
- Figure 4-source data 2-4C-IBEHD1.tif
- Figure 4-source data 2-4C-IBhsp90.tif
- Figure 4-source data 2-4E-IBEXOC5.tif
- Figure 4-source data 2-4E-IBEXOC6.tif
- Figure 4-source data 2-4E-IBEXOC7.tif
