# Supplementary material for: The multifaceted role of EXOC6A in ciliogenesis
Source: eLife. 2026 May 20;14:RP108271. doi: 10.7554/eLife.108271 (PMC13189621; doi:10.7554/eLife.108271)
Supplement: Figure 4—figure supplement 1—source data 2. [file elife-108271-fig4-figsupp1-data2.zip]

Archive with 2 entries (2 files):
- Figure 4-figure supplement 1-source data 2-1C-IB6A.tif
- Figure 4-figure supplement 1-source data 2-1C-IBatub.tif
