# Supplementary material for: The multifaceted role of EXOC6A in ciliogenesis
Source: eLife. 2026 May 20;14:RP108271. doi: 10.7554/eLife.108271 (PMC13189621; doi:10.7554/eLife.108271)
Supplement: Figure 5—source data 2. [file elife-108271-fig5-data2.zip]

Archive with 4 entries (4 files):
- Figure 5-source data 2-5G-IBarp2.tif
- Figure 5-source data 2-5G-IBhsp90.tif
- Figure 5-source data 2-5B-IBaTub.tif
- Figure 5-source data 2-5B-IBGolgin160.tif
